# Supplementary material for: Projected Scenarios for Coastal First Nations’ Fisheries Catch Potential under Climate Change: Management Challenges and Opportunities
Source: PLoS One. 2016 Jan 13;11(1):e0145285. doi: 10.1371/journal.pone.0145285 (PMC4711888; doi:10.1371/journal.pone.0145285)
Supplement: S2 Table — The proportion of species included in the analysis relative to those included in each fishery’s quota is noted. (XLSX) [file pone.0145285.s005.xlsx]

## Sheet: Sheet1
GROUNDFISH TRAWL/HOOK AND LINE (43 of 78 species, 55%). Source: DFO. (2014). 2014/2015 Pacific Groundfish Trawl Commercial Harvest Plan. Version 1.0. Retrieved from http://www.pac.dfo-mpo.gc.ca/fm-gp/mplans/2014/ground-fond/ground-fond-2014-a8-eng.pdf
Common Name	Scientific Name	Included	RCP 2.6			RCP 8.5
			2000	2050	Change in catch potential (%)	2000	2050	Change in catch potential (%)
Bonito, Pacific	Sarda chiliensis lineolata
Cod, ling	Ophiodon elongatus	✔	373737539	364973195	-2.34505	369189827	344941498	-6.56798
Cod, Pacific	Gadus macrocephalus	✔	73649163	68696170	-6.72512	74449419	48107193	-35.3827
Dogfish, spiny	Squalus suckleyi	✔	92241419	88223249	-4.35615	91959365	75362880	-18.0476
Flounder, arrowtooth	Atheresthes stomias	✔	397625969	280899774	-29.3558	399913432	272134596	-31.9516
Flounder, starry	Platichthys stellatus	✔	78698753	74496781	-5.33931	77863603	55081614	-29.2588
Greenlings	Hexagrammos sp.	✔	112921120	111480439	-1.27583	109262370	112148943	2.64187
Hake, Pacific	Merluccius productus
Mackerel, chub	Scomber japonicas
Mackerel, Pacific	Trachurus symmetricus
Perch, Pacific ocean	Sebastes alutus
Pollock, walleye	Thragra chalcogramma
Rockfish, aurora	Sebastes aurora
Rockfish, black	Sebastes melanops	✔	285585167	285349111	-0.1	279824815	290590029	3.84713
Rockfish, blue	Sebastes mystinus
Rockfish, bocaccio	Sebastes paucispinis	✔	246501238	239878016	-2.68689	244417690	219958591	-10.0071
Rockfish, brown	Sebastes auriculatus
Rockfish, canary	Sebastes pinniger	✔	266563672	256286022	-3.85561	265664180	226187759	-14.8595
Rockfish, chilipepper	Sebastes goodei	✔	523683456	507563961	-3.0781	516690227	482755030	-6.5678
Rockfish, China	Sebastes nebulosus	✔	1154153650	1146141547	-0.694197	1129409322	1148807715	1.71757
Rockfish, copper	Sebastes caurinus	✔	683734778	666757823	-2.48297	683102561	636272241	-6.85553
Rockfish, darkblotched	Sebastes crameri
Rockfish, dusky	Sebastes ciliates	✔	662390997	668553026	0.930271	658686465	567233181	-13.8842
Rockfish, greenstriped	Sebastes elongates
Rockfish, harlequin	Sebastes variegates
Rockfish, northern	Sebastes polyspinis
Rockfish, Puget Sound	Sebastes emphaeus
Rockfish, pygmy	Sebastes wilsoni
Rockfish, quillback	Sebastes maliger	✔	751690911	731357627	-2.70501	748927613	616234766	-17.7177
Rockfish, redbanded	Sebastes babcocki	✔	198715465	193186312	-2.78245	195840938	165753368	-15.3633
Rockfish, redstripe	Sebastes proriger	✔	133470531	128159659	-3.97906	135132404	94886298	-29.7827
Rockfish, rosethorn	Sebastes helvomaculatus
Rockfish, rougheye	Sebastes aleutianus	✔	131461311	132197546	0.560039	132115526	117400556	-11.138
Rockfish, sharpchin	Sebastes zacentrus
Rockfish, shortbelly	Sebastes jordani
Rockfish, shortraker	Sebastes borealis	✔	111056696	108387931	-2.40307	108488176	89209471	-17.7703
Rockfish, silvergray	Sebastes brevispinis	✔	193294859	188639496	-2.40843	193838687	175072992	-9.68109
Rockfish, splitnose	Sebastes diploproa
Rockfish, stripetail	Sebastes saxicola
Rockfish, tiger	Sebastes nigrocinctus	✔	659762955	663208941	0.522307	657103577	654163877	-0.447372
Rockfish, vermillion	Sebastes miniatus	✔	988622229	971564242	-1.72543	984935643	1039220601	5.51152
Rockfish, widow	Sebastes entomelas	✔	889289244	848165389	-4.62435	890279236	763399563	-14.2517
Rockfish, yelloweye	Sebastes ruberrimus	✔	399130815	390603671	-2.13643	399156740	374280448	-6.23221
Rockfish, yellowmouth	Sebastes reedi	✔	779899243	779207863	-0.0886499	780444683	785711471	0.674844
Rockfish, yellowtail	Sebastes flavidus	✔	395633872	385611628	-2.53321	391682661	353736111	-9.68809
Sablefish	Anoplopoma fimbria	✔	45413229	43086614	-5.12321	45961186	41726292	-9.21407
Sanddab, Pacific	Citarichthys sordidus	✔	93374903	88772734	-4.9287	94012276	66652695	-29.1021
Sanddab, speckled	Citharichtys stigmaeus
Sculpin, dusky	Icelinus burchami	✔	1005490993	984424780	-2.09512	1011013125	928084170	-8.20256
Sculpin, longfin	Jordania zonope	✔	1330437053	1302537859	-2.09699	1320187426	1168844968	-11.4637
Sculpin, Puget Sound	Ruscarius meanyi	✔	823294385	810631709	-1.53805	806364881	725532127	-10.0243
Sculpin, spotfin	Icelinus tenuis	✔	693020400	673386200	-2.83313	695816318	612971469	-11.9061
Sculpin, thornback	Paricelinus hopliticus	✔	1414760719	1403219579	-0.815766	1414760719	1436238492	1.51812
Skate, big	Raja binoculata
Skate, black	Raja kincaidi
Skate, deepsea	Raja abyssicola
Skate, longnose	Raja rhina	✔	361317457	348135605	-3.64827	360591772	312514894	-13.3328
Skate, starry	Raja stellulata
Smelt, night	Spirinchus starski
Smelt, rainbow	Osmerus mordax dentex
Smelt, surf	Hypomesus pretiosus pretiosus
Sole, butter	Isopsetta isolepis
Sole, C-O	Pleuronichthys coenosus
Sole, curlfin	Pleuronichthys decurrens
Sole, dover	Microstomus pacificus	✔	54986545	51705520	-5.96696	55361304	37829083	-31.6687
Sole, flathead	Hippoglossoides elassodon	✔	96201366	76025032	-20.973	96417768	71226208	-26.1275
Sole, lemon/English	Parophryrs vetulus	✔	378177986	276213628	-26.962	376656493	269664133	-28.4058
Sole, petrale	Eopsetta jordani	✔	90417852	85121026	-5.85816	88895350	64633609	-27.2925
Sole, rex	Glyptocephalus zachirus	✔	77818845	50106069	-35.6119	76558918	46246023	-39.5942
Sole, rock	Lepidopsetta bilineata	✔	88997015	82934538	-6.812	87875592	62931947	-28.3852
Sole, sand	Psettichthys melanostictus
Sole, slender	Lyopsetta exilis
Sole, yellowfin	Limanda aspera	✔	133858968	130841506	-2.25421	134346662	99467662	-25.9619
Thornyhead, longspine	Sebastolobus altivelis	✔	57608234	53965512	-6.32327	60233490	43933473	-27.0614
Thornyhead, shortspine	Sebastolobus alascanus	✔	69242203	41453915	-40.132	69183528	40827924	-40.9861
Tuna, albacore	Thunnus alalunga	✔	1.12789e+06	949419	-15.8233	33614144	25358745	-24.5593
Tuna, bluefin	Thunnus thynnus
Tuna, skipjack	Euthynnus pelamis
Tuna, yellowfin	Thunnys albacares
			1.73991e+10	1.67831e+10	-3.54019	17346230112	15763334706	-9.1253
ROCKFISH BY HOOK AND LINE (BOTH INSIDE AND OUTSIDE ZN)(36 of 60 species). Source: DFO. (2013). 2013/2014 Rockfish by Hook and Line (Inside ZN) Commercial Harvest Plan. Retrieved from: http://www.pac.dfo-mpo.gc.ca/fm-gp/mplans/2013/ground-fond/ground-fond-2013-a4-eng.pdf
Common Name	Scientific Name	Included	RCP 2.6			RCP 8.5
			2000	2050	Change in catch potential (%)	2000	2050	Change in catch potential (%)
Cod, ling	Ophiodon elongatus	✔	373737539	364973195	-2.34505	369189827	344941498	-6.56798
Cod, Pacific	Gadus macrocephalus	✔	73649163	68696170	-6.72512	74449419	48107193	-35.3827
Dogfish, spiny	Squalus suckleyi	✔	92241419	88223249	-4.35615	91959365	75362880	-18.0476
Flounder, arrowtooth	Atheresthes stomias	✔	397625969	280899774	-29.3558	399913432	272134596	-31.9516
Flounder, starry	Platichthys stellatus	✔	78698753	74496781	-5.33931	77863603	55081614	-29.2588
Greenlings	Hexagrammos sp.	✔	112921120	111480439	-1.27583	109262370	112148943	2.64187
Halibut, Pacific	Hippoglossus stenolepis	✔	25424332	23634023	-7.04171	25604456	22218054	-13.2258
Perch, Pacific ocean	Sebastes alutus
Rockfish, aurora	Sebastes aurora
Rockfish, black	Sebastes melanops	✔	285585167	285349111	-0.1	279824815	290590029	3.84713
Rockfish, blue	Sebastes mystinus
Rockfish, bocaccio	Sebastes paucispinis	✔	246501238	239878016	-2.68689	244417690	219958591	-10.0071
Rockfish, brown	Sebastes auriculatus
Rockfish, canary	Sebastes pinniger	✔	266563672	256286022	-3.85561	265664180	226187759	-14.8595
Rockfish, chilipepper	Sebastes goodie	✔	523683456	507563961	-3.0781	516690227	482755030	-6.5678
Rockfish, China	Sebastes nebulosus	✔	1154153650	1146141547	-0.694197	1129409322	1148807715	1.71757
Rockfish, copper	Sebastes caurinus	✔	683734778	666757823	-2.48297	683102561	636272241	-6.85553
Rockfish, darkblotched	Sebastes crameri
Rockfish, dusky	Sebastes ciliates	✔	662390997	668553026	0.930271	658686465	567233181	-13.8842
Rockfish, greenstriped	Sebastes elongates
Rockfish, harlequin	Sebastes variegates
Rockfish, northern	Sebastes polyspinis
Rockfish, Puget Sound	Sebastes emphaeus
Rockfish, pygmy	Sebastes wilsoni
Rockfish, quillback	Sebastes maliger	✔	751690911	731357627	-2.70501	748927613	616234766	-17.7177
Rockfish, redbanded	Sebastes babcocki	✔	198715465	193186312	-2.78245	195840938	165753368	-15.3633
Rockfish, redstripe	Sebastes proriger	✔	133470531	128159659	-3.97906	135132404	94886298	-29.7827
Rockfish, rosethorn	Sebastes helvomaculatus
Rockfish, rougheye	Sebastes aleutianus	✔	131461311	132197546	0.560039	132115526	117400556	-11.138
Rockfish, sharpchin	Sebastes zacentrus
Rockfish, shortbelly	Sebastes jordani
Rockfish, shortraker	Sebastes borealis	✔	111056696	108387931	-2.40307	108488176	89209471	-17.7703
Rockfish, silvergray	Sebastes brevispinis	✔	193294859	188639496	-2.40843	193838687	175072992	-9.68109
Rockfish, splitnose	Sebastes diploproa
Rockfish, stripetail	Sebastes saxicola
Rockfish, tiger	Sebastes nigrocinctus	✔	659762955	663208941	0.522307	657103577	654163877	-0.447372
Rockfish, vermillion	Sebastes miniatus	✔	988622229	971564242	-1.72543	984935643	1039220601	5.51152
Rockfish, widow	Sebastes entomelas	✔	889289244	848165389	-4.62435	890279236	763399563	-14.2517
Rockfish, yelloweye	Sebastes ruberrimus	✔	399130815	390603671	-2.13643	399156740	374280448	-6.23221
Rockfish, yellowmouth	Sebastes reedi	✔	779899243	779207863	-0.0886499	780444683	785711471	0.674844
Rockfish, yellowtail	Sebastes flavidus	✔	395633872	385611628	-2.53321	391682661	353736111	-9.68809
Skate, big	Raja binoculata
Skate, black	Raja kincaidi
Skate, deepsea	Raja abyssicola
Skate, longnose	Raja rhina	✔	361317457	348135605	-3.64827	360591772	312514894	-13.3328
Skate, starry	Raja stellulata
Sole, butter	Isopsetta isolepis
Sole, C-O	Pleuronichthys coenosus
Sole, curlfin	Pleuronichthys decurrens
Sole, dover	Microstomus pacificus	✔	54986545	51705520	-5.96696	55361304	37829083	-31.6687
Sole, flathead	Hippoglossoides elassodon	✔	96201366	76025032	-20.973	96417768	71226208	-26.1275
Sole, lemon/English	Parophryrs vetulus	✔	378177986	276213628	-26.962	376656493	269664133	-28.4058
Sole, petrale	Eopsetta jordani	✔	90417852	85121026	-5.85816	88895350	64633609	-27.2925
Sole, rex	Glyptocephalus zachirus	✔	77818845	50106069	-35.6119	76558918	46246023	-39.5942
Sole, rock	Lepidopsetta bilineata	✔	88997015	82934538	-6.812	87875592	62931947	-28.3852
Sole, sand	Psettichthys melanostictus
Sole, slender	Lyopsetta exilis
Sole, yellowfin	Limanda aspera	✔	133858968	130841506	-2.25421	134346662	99467662	-25.9619
Thornyhead, longspine	Sebastolobus altivelis	✔	57608234	53965512	-6.32327	60233490	43933473	-27.0614
Thornyhead, shortspine	Sebastolobus alascanus	✔	69242203	41453915	-40.132	69183528	40827924	-40.9861
			12017565855	11499725793	-4.30903	11950104493	10780143802	-9.79038
CRAB BY TRAP. Source: DFO. (2013). 2013 Crab Integrated Fisheries Management Plan. Retrieved from: http://www.pac.dfo-mpo.gc.ca/fm-gp/mplans/2013/crab-crabe-2013-eng.pdf
Common Name	Scientific Name	Included	RCP 2.6			RCP 8.5
			2000	2050	Change in catch potential (%)	2000	2050	Change in catch potential (%)
Crab, Dungeness	Metacarcinus magister	✔	876382194	813834829	-7.137	876453491	776907680	-11.3578
Crab, red rock	Cancer productus	✔	926231530	916411181	-1.06025	922622468	917819109	-0.52062
Crab, golden king	Lithodes aequispinus
Crab, red king	Paralithodes camtschatica
			1802613724	1730246010	-4.0146	1799075959	1694726789	-5.80015
*NOTE: Fishing for golden and red king crabs only occurs occassionally in the north and central coast areas where it is permitted under specific arrangements.
SALMON BY GILL NET, SEINE, OR TROLL (SOUTH AND NORTH COASTS). Source: DFO. (2013). 2013/2014 Salmon Integrated Fisheries Management Plan, Northern BC. Retrieved from: http://www.pac.dfo-mpo.gc.ca/fm-gp/mplans/2013/smon/smon-nc-cn-2013-eng.pdf. / DFO. (2013). 2013/2014 Salmon Integrated Fisheries Management Plan, Southern BC. Retrieved from: http://www.pac.dfo-mpo.gc.ca/fm-gp/mplans/2013/smon/smon…
Common Name	Scientific Name	Included	RCP 2.6			RCP 8.5
			2000	2050	Change in catch potential (%)	2000	2050	Change in catch potential (%)
Salmon, chinook	Oncorhynchus tshawytscha	✔	118005595	70114470	-40.5838	118373616	65955588	-44.2819
Salmon, chum	Oncorhynchus keta	✔	102683421	99148477	-3.44257	102460001	90352910	-11.8164
Salmon, coho	Oncorhynchus kisutch	✔	117601463	114363470	-2.75336	117020635	99367443	-15.0855
Salmon, pink	Oncorhynchus gorbuscha	✔	75470114	49636641	-34.2301	75707968	43105564	-43.0634
Salmon, sockeye	Oncorhynchus nerka	✔	77862776	74407747	-4.43733	79360628	50262898	-36.6652
			491623369	407670805	-17.0766	492922848	349044403	-29.1888
PRAWN AND SHRIMP BY TRAP/TRAWL. DFO. (2013). 2013/2014 Prawn and Shrimp by Trap Integrated Fisheries Management Plan. Retrieved from: www.pac.dfo-mpo.gc.ca/fm-gp/mplans/2013/shrimp_trap-crevette_casier-2013-eng.pdf
Common Name	Scientific Name	Included	RCP 2.6			RCP 8.5
			2000	2050	Change in catch potential (%)	2000	2050	Change in catch potential (%)
Shrimp, coonstripe	Pandalus danae
Shrimp, flexed (humpy)_	Pandalus goniurus	✔	90519009	78844506	-12.8973	91370216	57029776	-37.5838
Shrimp, humpback	Pandalus hypsinotus	✔	2849759	788993	-72.3137	2536502	428518	-83.1059
Shrimp, northern pink	Pandalus borealis	✔	44596402	41187829	-7.64316	44817849	34913912	-22.0982
Shrimp, sidestripe	Pandalus dispar	✔	85519597	49622096	-41.9758	86428129	24973631	-71.1047
Shrimp, smooth pink	Pandalus jordani
Shrimp, spot (spot prawn)	Pandalus platyceros	✔	1062913566	1009177809	-5.05552	1055089002	906398660	-14.0927
			1148433163	1058799905	-7.80483	1141517131	931372291	-18.4093
GEODUCK AND HORSE CLAM BY DIVE. Source: DFO. (2013). Geoduck and Horse Clam Integrated Fisheries Management Plan. Retrieved from: http://www.pac.dfo-mpo.gc.ca/fm-gp/mplans/2014/geoduck-panope-2014-eng.pdf
Common Name	Scientific Name	Included	RCP 2.6			RCP 8.5
			2000	2050	Change in catch potential (%)	2000	2050	Change in catch potential (%)
Geoduck, Pacific	Panopea abrupta	✔	75349615	74232419	-1.48268	74272850	78065233	5.10602
Clam, horse	Tresus capax	✔	886225032	817412967	-7.76463	882940330	792944873	-10.1927
Gaper, Pacific	Tresus nuttallii	✔	1295361057	1252055247	-3.34315	1292065019	1167315663	-9.65504
			2256935704	2143700633	-5.0172	2249278199	2038325769	-9.37867
INTERTIDAL CLAM BY HAND. Source: DFO. (2013). 2013/2015 Intertidal Clam Integrated Fisheries Management Plan. Retrieved from: http://www.pac.dfo-mpo.gc.ca/fm-gp/mplans/2013/intertidal_clam-palourde_intercotidale-2013-15-eng.pdf
Common Name	Scientific Name	Included	RCP 2.6			RCP 8.5
			2000	2050	Change in catch potential (%)	2000	2050	Change in catch potential (%)
Clam, butter	Saxidomus gigantea	✔	440415541	427112809	-3.0205	434148952	412371922	-5.01603
Clam, manila	Venerupis philipinarum	✔	286428532	302808911	5.71884	284631152	328462256	15.3993
Clam, Pacific littleneck	Protothaca staminea	✔	458766096	448930066	-2.14402	455618798	414915144	-8.93371
Clam, varnish	Nutallia obscurata	✔	121586915	109661772	-9.80792	118552926	107064709	-9.69037
			1307197084	1288513558	-1.42928	1292951828	1262814031	-2.33093
HEILTSUK INTERTIDAL CLAM BY HAND. SOURCE: Heiltsuk Tribal Council, DFO. (2010). 2010/2011 Heiltsuk Tribal Council / Fisheries and Oceans Canada Intertidal Clam Joint Management Plan. Retrieved from: http://www.dfo-mpo.gc.ca/Library/342088.pdf
Common Name	Scientific Name	Included	RCP 2.6			RCP 8.5
			2000	2050	Change in catch potential (%)	2000	2050	Change in catch potential (%)
Manila clam	Venerupis philipinarum	✔	2.77699e+06	2.98595e+06	7.52463	2.86967e+06	3.6718e+06	27.9519
Pacific littleneck clam	Protothaca staminea	✔	4.47356e+06	4.23062e+06	-5.43073	4.55656e+06	4.396e+06	-3.5238
			7.25055e+06	7.21656e+06	-0.468779	7.42624e+06	8.0678e+06	8.63914
SINGLE-SPECIES COMMERCIAL FISHERIES
			RCP 2.6			RCP 8.5
Fishery	TaxonName	Gear	2000	2050	Change in catch potential (%)	2000	2050	Change in catch potential (%)	Reference	Retrieved from
Clam, Pacific razor	Siliqua patula	Hand (Haida)	4.02353e+07	3.71186e+07	-7.74635	4.08054e+07	3.72728e+07	-8.65713	Council of the Haida Nation/DFO. (2013). 2013 Council of the Haida Nation/Fisheries and Oceans Canada Joint Razor Clam Management Plan.	http://www.pac.dfo-mpo.gc.ca/fm-gp/mplans/2013/razor-couteau-2013-eng.pdf
Halibut, Pacific	Hippoglossus stenolepis	Hook and line	25424332	23634023	-7.04171	25604456	22218054	-13.2258	DFO. (2014). 2014/2015 Halibut Commercial Harvest Plan	http://www.pac.dfo-mpo.gc.ca/fm-gp/mplans/2014/ground-fond/ground-fond-2014-a6-eng.pdf
Herring, Pacific	Clupea pallasii	Roe herring, SOK, Food and Bait	209013995	150366200	-28.1	222629744	113005876	-49.2404	DFO. (2013). 2013/2014 Pacific Herring Integrated Fisheries Management Plan.	http://www.pac.dfo-mpo.gc.ca/fm-gp/mplans/2014/herring-hareng-2013-2014-eng.pdf
Sablefish	Anoplopoma fimbria	Longline or trap	45413229	43086614	-5.12321	45961186	41726292	-9.21407	DFO. (2014). 2014/2015 Sablefish Commercial Harvest Plan.	http://www.pac.dfo-mpo.gc.ca/fm-gp/mplans/2014/ground-fond/ground-fond-2014-a7-eng.pdf
Sardine, Pacific	Sardinops sagax	Seine	38620251	54834600	41.9841	36208376	52294469	44.4264	DFO. (2013). 2012/2015 Pacific Sardine Integrated Fisheries Management Plan.	http://www.pac.dfo-mpo.gc.ca/fm-gp/mplans/2013/sardine-2012-15-eng.pdf
Sea cucumber, red	Parastichopus californicus	Dive	536275890	498974195	-6.95569	531192070	452381885	-14.8365	DFO. (2013). 2013/2014 Sea Cucumber by Dive Integrated Fisheries Management Plan	http://www.pac.dfo-mpo.gc.ca/fm-gp/mplans/2013/sea_cucumber-holothurie-2013-eng.pdf
Sea urchin, green	Strongylocentrotus droebachiensis	Dive	46855839	41415823	-11.6101	46958697	29922923	-36.2782	DFO. (2013). 2013/2016 Green Sea Urchin Integrated Fisheries Management Plan	http://www.pac.dfo-mpo.gc.ca/fm-gp/mplans/2013/green_urchin-oursin_vert-2013-eng.pdf
Sea urchin, red	Mesocentrotus franciscanus	Dive	128173401	122413403	-4.49391	125685423	105872089	-15.7642	DFO. (2013). 2013/2016 Red Sea Urchin Integrated Fisheries Management Plan	http://www.pac.dfo-mpo.gc.ca/fm-gp/mplans/2013/red_urchin-oursin_rouge-2013-eng.pdf
Tuna, albacore	Thunnus alalunga	Hook and line	1.12789e+06	949419	-15.8233	33614144	25358745	-24.5593	DFO. (2013). 2013/2014 Albacore Tuna Integrated Fisheries Management Plan	http://www.pac.dfo-mpo.gc.ca/fm-gp/mplans/2013/tuna-thon-2013-eng.pdf
